# Supplementary material for: Betulinic Acid Hydroxamate is Neuroprotective and Induces Protein Phosphatase 2A-Dependent HIF-1α Stabilization and Post-transcriptional Dephosphorylation of Prolyl Hydrolase 2
Source: Neurotherapeutics. 2021 Aug 2;18(3):1849–61. doi: 10.1007/s13311-021-01089-4 (PMC8608974; doi:10.1007/s13311-021-01089-4)
Supplement: Supplementary file 12 — Supplementary file12 (XLSX 469 KB) [file 13311_2021_1089_MOESM12_ESM.xlsx]

## Sheet: Not treated
Bait	Prey	PreyGene	Spec	SpecSum	AvgSpec	NumReplicates	ctrlCounts	AvgP	MaxP	TopoAvgP	TopoMaxP	SaintScore	FoldChange	BFDR	boosted_by
CONTROL	Q9GZT9	EGLN1	55|48|34	137	45.67	3	1|0|4	1	1	1	1	1	27.4	0
CONTROL	Q06830	PRDX1	3|4|3	10	3.33	3	0|0|1	0.99	1	0.99	1	0.99	10	0
CONTROL	P26373	RPL13	4|4|8	16	5.33	3	0|0|0	1	1	1	1	1	53.33	0
CONTROL	P38646	HSPA9	16|16|12	44	14.67	3	1|0|0	1	1	1	1	1	44	0
CONTROL	Q02878	RPL6	5|2|3	10	3.33	3	0|0|0	0.99	1	0.99	1	0.99	33.33	0
CONTROL	P62424	RPL7A	6|3|3	12	4	3	0|0|1	0.99	1	0.99	1	0.99	12	0
CONTROL	P50914	RPL14	3|3|2	8	2.67	3	0|0|0	0.99	1	0.99	1	0.99	26.67	0
CONTROL	P19338	NCL	7|4|8	19	6.33	3	0|0|0	1	1	1	1	1	63.33	0
CONTROL	P36578	RPL4	3|5|3	11	3.67	3	0|0|1	0.99	1	0.99	1	0.99	11	0
CONTROL	P13639	EEF2	5|4|2	11	3.67	3	0|0|0	0.99	1	0.99	1	0.99	36.67	0
CONTROL	P67809	YBX1	2|2|2	6	2	3	0|0|0	0.98	0.98	0.98	0.98	0.98	20	0.01
CONTROL	P06748	NPM1	4|2|5	11	3.67	3	0|0|2	0.84	0.95	0.84	0.95	0.84	5.5	0.01
CONTROL	P30050	RPL12	2|2|4	8	2.67	3	0|0|0	0.99	1	0.99	1	0.99	26.67	0.01
CONTROL	P07437	TUBB	2|2|5	9	3	3	0|0|1	0.91	1	0.91	1	0.91	9	0.01
CONTROL	P61313	RPL15	2|2|2	6	2	3	0|0|0	0.98	0.98	0.98	0.98	0.98	20	0.01
CONTROL	P16402	HIST1H1D	2|3|4	9	3	3	0|0|2	0.79	0.91	0.79	0.91	0.79	4.5	0.02
CONTROL	P62913	RPL11	3|4|4	11	3.67	3	1|0|2	0.79	0.86	0.79	0.86	0.79	3.67	0.04
CONTROL	P61247	RPS3A	2|3|3	8	2.67	3	0|0|2	0.76	0.82	0.76	0.82	0.76	4	0.05
CONTROL	P16403	HIST1H1C	3|3|5	11	3.67	3	0|0|3	0.76	0.89	0.76	0.89	0.76	3.67	0.06
CONTROL	P63261	ACTG1	5|6|23	34	11.33	3	0|1|5	0.72	1	0.72	1	0.72	5.67	0.07
CONTROL	P10412	HIST1H1E	3|4|7	14	4.67	3	0|0|4	0.71	0.92	0.71	0.92	0.71	3.5	0.08
CONTROL	P62753	RPS6	4|1|4	9	3	3	0|0|1	0.67	1	0.67	1	0.67	9	0.09
CONTROL	P39023	RPL3	3|3|1	7	2.33	3	0|0|0	0.66	1	0.66	1	0.66	23.33	0.1
CONTROL	P11142	HSPA8	1|2|5	8	2.67	3	0|0|0	0.66	1	0.66	1	0.66	26.67	0.11
CONTROL	P22061	PCMT1	2|1|3	6	2	3	0|0|0	0.66	1	0.66	1	0.66	20	0.12
CONTROL	P46779	RPL28	3|1|2	6	2	3	0|0|0	0.66	1	0.66	1	0.66	20	0.12
CONTROL	P11021	HSPA5	0|2|3	5	1.67	3	0|0|0	0.66	1	0.66	1	0.66	16.67	0.12
CONTROL	P62701	RPS4X	2|1|2	5	1.67	3	0|0|0	0.65	0.98	0.65	0.98	0.65	16.67	0.14
CONTROL	P15880	RPS2	2|1|2	5	1.67	3	0|0|0	0.65	0.98	0.65	0.98	0.65	16.67	0.14
CONTROL	P14618	PKM	2|2|1	5	1.67	3	0|0|0	0.65	0.98	0.65	0.98	0.65	16.67	0.14
CONTROL	P0DMV8	HSPA1A	2|2|2	6	2	3	0|0|2	0.65	0.65	0.65	0.65	0.65	3	0.16
CONTROL	P60709	ACTB	4|6|23	33	11	3	0|1|5	0.65	1	0.65	1	0.65	5.5	0.17
CONTROL	P52272	HNRNPM	1|5|13	19	6.33	3	0|0|2	0.65	1	0.65	1	0.65	9.5	0.17
CONTROL	P02533	KRT14	23|4|25	52	17.33	3	3|2|12	0.63	0.96	0.63	0.96	0.63	3.06	0.18
CONTROL	P62241	RPS8	3|2|1	6	2	3	0|0|1	0.62	0.98	0.62	0.98	0.62	6	0.19
CONTROL	P68104	EEF1A1	2|1|5	8	2.67	3	0|0|1	0.62	1	0.62	1	0.62	8	0.19
CONTROL	P62917	RPL8	3|2|0	5	1.67	3	0|0|1	0.62	0.98	0.62	0.98	0.62	5	0.19
CONTROL	Q9NZT1	CALML5	1|2|2	5	1.67	3	0|0|1	0.58	0.86	0.58	0.86	0.58	5	0.2
CONTROL	Q04695	KRT17	26|3|13	42	14	3	2|1|10	0.52	0.98	0.52	0.98	0.52	3.23	0.21
CONTROL	P08779	KRT16	20|4|16	40	13.33	3	3|2|10	0.55	0.95	0.55	0.95	0.55	2.67	0.21
CONTROL	P02538	KRT6A	24|4|21	49	16.33	3	3|3|14	0.47	0.84	0.47	0.84	0.47	2.45	0.22
CONTROL	Q9BQE3	TUBA1C	2|1|2	5	1.67	3	0|0|2	0.44	0.65	0.44	0.65	0.44	2.5	0.23
CONTROL	Q86Y46	KRT73	2|1|8	11	3.67	3	1|0|3	0.38	0.98	0.38	0.98	0.38	2.75	0.24
CONTROL	Q15233	NONO	0|0|10	10	3.33	3	0|0|0	0.33	1	0.33	1	0.33	33.33	0.24
CONTROL	P08238	HSP90AB1	0|0|6	6	2	3	0|0|1	0.33	1	0.33	1	0.33	6	0.25
CONTROL	P10809	HSPD1	1|1|6	8	2.67	3	0|0|0	0.33	1	0.33	1	0.33	26.67	0.26
CONTROL	P61978	HNRNPK	1|0|5	6	2	3	0|0|0	0.33	1	0.33	1	0.33	20	0.27
CONTROL	P09493	TPM1	0|0|5	5	1.67	3	0|0|1	0.33	1	0.33	1	0.33	5	0.28
CONTROL	P07900	HSP90AA1	0|0|5	5	1.67	3	0|0|1	0.33	1	0.33	1	0.33	5	0.28
CONTROL	P62750	RPL23A	1|1|4	6	2	3	0|0|0	0.33	1	0.33	1	0.33	20	0.3
CONTROL	P22626	HNRNPA2B1	0|0|4	4	1.33	3	0|0|0	0.33	1	0.33	1	0.33	13.33	0.3
CONTROL	P39019	RPS19	0|0|4	4	1.33	3	0|0|0	0.33	1	0.33	1	0.33	13.33	0.3
CONTROL	P19105	MYL12A	0|0|4	4	1.33	3	0|0|0	0.33	1	0.33	1	0.33	13.33	0.3
CONTROL	Q9NYF8	BCLAF1	0|0|4	4	1.33	3	0|0|0	0.33	1	0.33	1	0.33	13.33	0.3
CONTROL	Q9UQ35	SRRM2	0|0|4	4	1.33	3	0|0|0	0.33	1	0.33	1	0.33	13.33	0.3
CONTROL	Q00839	HNRNPU	0|0|4	4	1.33	3	0|0|0	0.33	1	0.33	1	0.33	13.33	0.3
CONTROL	P09874	PARP1	0|0|4	4	1.33	3	0|0|0	0.33	1	0.33	1	0.33	13.33	0.3
CONTROL	P07814	EPRS	0|0|4	4	1.33	3	0|0|0	0.33	1	0.33	1	0.33	13.33	0.3
CONTROL	P23246	SFPQ	0|0|10	10	3.33	3	0|0|2	0.33	1	0.33	1	0.33	5	0.35
CONTROL	P06702	S100A9	3|0|1	4	1.33	3	0|0|0	0.33	1	0.33	1	0.33	13.33	0.36
CONTROL	P84098	RPL19	1|1|3	5	1.67	3	0|0|0	0.33	1	0.33	1	0.33	16.67	0.36
CONTROL	P17844	DDX5	0|1|3	4	1.33	3	0|0|0	0.33	1	0.33	1	0.33	13.33	0.36
CONTROL	P35579	MYH9	3|1|77	81	27	3	1|1|30	0.33	0.99	0.33	0.99	0.33	2.53	0.37
CONTROL	Q01469	FABP5	2|0|0	2	0.67	3	0|0|0	0.33	0.98	0.33	0.98	0.33	6.67	0.38
CONTROL	P46776	RPL27A	2|1|1	4	1.33	3	0|0|0	0.33	0.98	0.33	0.98	0.33	13.33	0.38
CONTROL	Q07020	RPL18	1|1|2	4	1.33	3	0|0|0	0.33	0.98	0.33	0.98	0.33	13.33	0.38
CONTROL	P49207	RPL34	1|2|1	4	1.33	3	0|0|0	0.33	0.98	0.33	0.98	0.33	13.33	0.38
CONTROL	P05141	SLC25A5	1|1|2	4	1.33	3	0|0|0	0.33	0.98	0.33	0.98	0.33	13.33	0.38
CONTROL	P18124	RPL7	2|1|1	4	1.33	3	0|0|0	0.33	0.98	0.33	0.98	0.33	13.33	0.38
CONTROL	P29508	SERPINB3	2|0|0	2	0.67	3	0|0|0	0.33	0.98	0.33	0.98	0.33	6.67	0.38
CONTROL	Q08211	DHX9	1|2|0	3	1	3	0|0|0	0.33	0.98	0.33	0.98	0.33	10	0.38
CONTROL	P62277	RPS13	0|2|1	3	1	3	0|0|0	0.33	0.98	0.33	0.98	0.33	10	0.38
CONTROL	P25705	ATP5A1	0|1|2	3	1	3	0|0|0	0.33	0.98	0.33	0.98	0.33	10	0.38
CONTROL	P07910	HNRNPC	0|0|2	2	0.67	3	0|0|0	0.33	0.98	0.33	0.98	0.33	6.67	0.38
CONTROL	Q9Y2W1	THRAP3	0|0|2	2	0.67	3	0|0|0	0.33	0.98	0.33	0.98	0.33	6.67	0.38
CONTROL	P10599	TXN	0|0|2	2	0.67	3	0|0|0	0.33	0.98	0.33	0.98	0.33	6.67	0.38
CONTROL	Q6UWP8	SBSN	0|0|3	3	1	3	0|0|1	0.33	0.98	0.33	0.98	0.33	3	0.38
CONTROL	P29692	EEF1D	0|0|2	2	0.67	3	0|0|0	0.33	0.98	0.33	0.98	0.33	6.67	0.38
CONTROL	Q9UKV3	ACIN1	0|0|2	2	0.67	3	0|0|0	0.33	0.98	0.33	0.98	0.33	6.67	0.38
CONTROL	Q9NZI8	IGF2BP1	0|0|2	2	0.67	3	0|0|0	0.33	0.98	0.33	0.98	0.33	6.67	0.38
CONTROL	P14174	MIF	0|0|2	2	0.67	3	0|0|0	0.33	0.98	0.33	0.98	0.33	6.67	0.38
CONTROL	Q8NC51	SERBP1	0|0|2	2	0.67	3	0|0|0	0.33	0.98	0.33	0.98	0.33	6.67	0.38
CONTROL	P26641	EEF1G	0|0|2	2	0.67	3	0|0|0	0.33	0.98	0.33	0.98	0.33	6.67	0.38
CONTROL	P49411	TUFM	0|0|2	2	0.67	3	0|0|0	0.33	0.98	0.33	0.98	0.33	6.67	0.38
CONTROL	P50990	CCT8	0|0|2	2	0.67	3	0|0|0	0.33	0.98	0.33	0.98	0.33	6.67	0.38
CONTROL	Q99832	CCT7	0|0|2	2	0.67	3	0|0|0	0.33	0.98	0.33	0.98	0.33	6.67	0.38
CONTROL	Q8NEP3	DNAAF1	0|0|2	2	0.67	3	0|0|0	0.33	0.98	0.33	0.98	0.33	6.67	0.38
CONTROL	P04259	KRT6B	23|5|18	46	15.33	3	3|3|14	0.32	0.78	0.32	0.78	0.32	2.3	0.46
CONTROL	P14923	JUP	1|0|8	9	3	3	0|0|4	0.31	0.94	0.31	0.94	0.31	2.25	0.46
CONTROL	P08670	VIM	0|1|8	9	3	3	0|0|4	0.31	0.94	0.31	0.94	0.31	2.25	0.46
CONTROL	P60660	MYL6	0|0|9	9	3	3	0|0|3	0.33	0.98	0.33	0.98	0.33	3	0.46
CONTROL	P06753	TPM3	0|0|7	7	2.33	3	0|0|4	0.31	0.92	0.31	0.92	0.31	1.75	0.47
CONTROL	P67936	TPM4	0|0|6	6	2	3	0|0|3	0.31	0.93	0.31	0.93	0.31	2	0.47
CONTROL	P62805	HIST1H4A	0|0|4	4	1.33	3	0|0|2	0.3	0.91	0.3	0.91	0.3	2	0.47
CONTROL	P46782	RPS5	1|0|2	3	1	3	0|0|1	0.29	0.86	0.29	0.86	0.29	3	0.48
CONTROL	Q86YZ3	HRNR	3|3|13	19	6.33	3	3|2|7	0.3	0.89	0.3	0.89	0.3	1.58	0.48
CONTROL	P07355	ANXA2	1|0|2	3	1	3	0|0|1	0.29	0.86	0.29	0.86	0.29	3	0.48
CONTROL	P62249	RPS16	1|1|2	4	1.33	3	0|0|1	0.29	0.86	0.29	0.86	0.29	4	0.48
CONTROL	P62829	RPL23	1|0|2	3	1	3	0|0|1	0.29	0.86	0.29	0.86	0.29	3	0.48
CONTROL	Q02383	SEMG2	0|0|7	7	2.33	3	0|0|5	0.29	0.88	0.29	0.88	0.29	1.4	0.48
CONTROL	P62826	RAN	0|0|2	2	0.67	3	0|0|1	0.29	0.86	0.29	0.86	0.29	2	0.48
CONTROL	O00571	DDX3X	0|1|4	5	1.67	3	0|0|3	0.28	0.83	0.28	0.83	0.28	1.67	0.49
CONTROL	P04279	SEMG1	0|0|4	4	1.33	3	0|0|3	0.28	0.83	0.28	0.83	0.28	1.33	0.49
CONTROL	P35908	KRT2	13|17|63	93	31	3	11|8|33	0.23	0.7	0.23	0.7	0.23	1.79	0.5
CONTROL	P05387	RPLP2	2|1|1	4	1.33	3	0|0|2	0.22	0.65	0.22	0.65	0.22	2	0.5
CONTROL	P05109	S100A8	2|0|0	2	0.67	3	0|0|2	0.22	0.65	0.22	0.65	0.22	1	0.5
CONTROL	Q02413	DSG1	1|0|3	4	1.33	3	0|0|2	0.27	0.82	0.27	0.82	0.27	2	0.5
CONTROL	Q13162	PRDX4	1|2|1	4	1.33	3	0|0|2	0.22	0.65	0.22	0.65	0.22	2	0.5
CONTROL	Q5D862	FLG2	0|0|7	7	2.33	3	0|0|6	0.27	0.82	0.27	0.82	0.27	1.17	0.5
CONTROL	Q96KK5	HIST1H2AH	0|2|3	5	1.67	3	1|0|3	0.19	0.41	0.19	0.41	0.19	1.25	0.51
CONTROL	P04908	HIST1H2AB	0|2|3	5	1.67	3	1|0|3	0.19	0.41	0.19	0.41	0.19	1.25	0.51
CONTROL	P62269	RPS18	3|3|3	9	3	3	2|0|3	0.17	0.17	0.17	0.17	0.17	1.8	0.52
CONTROL	P15924	DSP	2|0|22	24	8	3	0|0|21	0.18	0.55	0.18	0.55	0.18	1.14	0.52
CONTROL	P20930	FLG	0|0|3	3	1	3	0|0|4	0.17	0.5	0.17	0.5	0.17	0.75	0.52
CONTROL	P13647	KRT5	18|6|29	53	17.67	3	4|3|20	0.16	0.48	0.16	0.48	0.16	1.96	0.53
CONTROL	P0CG05	IGLC2	1|2|1	4	1.33	3	0|2|1	0.11	0.33	0.11	0.33	0.11	1.33	0.53
CONTROL	Q7Z794	KRT77	2|2|9	13	4.33	3	2|1|7	0.16	0.47	0.16	0.47	0.16	1.3	0.53
CONTROL	P07478	PRSS2	2|1|1	4	1.33	3	0|1|2	0.11	0.33	0.11	0.33	0.11	1.33	0.53
CONTROL	Q01546	KRT76	6|4|10	20	6.67	3	3|2|7	0.11	0.33	0.11	0.33	0.11	1.67	0.53
CONTROL	Q93070	ART4	1|2|1	4	1.33	3	2|1|0	0.11	0.33	0.11	0.33	0.11	1.33	0.53
CONTROL	P33778	HIST1H2BB	0|1|3	4	1.33	3	0|0|5	0.1	0.29	0.1	0.29	0.1	0.8	0.54
CONTROL	P58876	HIST1H2BD	0|1|3	4	1.33	3	0|0|5	0.1	0.29	0.1	0.29	0.1	0.8	0.54
CONTROL	P23527	HIST1H2BO	0|1|3	4	1.33	3	0|0|5	0.1	0.29	0.1	0.29	0.1	0.8	0.54
CONTROL	Q8N257	HIST3H2BB	0|1|3	4	1.33	3	0|0|5	0.1	0.29	0.1	0.29	0.1	0.8	0.54
CONTROL	O60814	HIST1H2BK	0|1|4	5	1.67	3	0|1|5	0.09	0.26	0.09	0.26	0.09	0.83	0.55
CONTROL	P35527	KRT9	16|13|80	109	36.33	3	13|9|47	0.06	0.19	0.06	0.19	0.06	1.58	0.56
CONTROL	Q99895	CTRC	0|1|2	3	1	3	0|2|2	0.04	0.12	0.04	0.12	0.04	0.75	0.56
CONTROL	Q7Z406	MYH14	0|0|5	5	1.67	3	0|0|8	0.06	0.17	0.06	0.17	0.06	0.63	0.56
CONTROL	P35580	MYH10	1|0|20	21	7	3	0|0|23	0.04	0.11	0.04	0.11	0.04	0.91	0.57
CONTROL	P13646	KRT13	2|1|3	6	2	3	1|2|3	0.02	0.06	0.02	0.06	0.02	1	0.57
CONTROL	P19012	KRT15	5|3|5	13	4.33	3	2|2|5	0.02	0.03	0.02	0.03	0.02	1.44	0.57
CONTROL	P19013	KRT4	1|1|2	4	1.33	3	1|1|3	0.01	0.04	0.01	0.04	0.01	0.8	0.58
CONTROL	P02768	ALB	20|18|14	52	17.33	3	18|14|4	0	0	0	0	0	1.44	0.58
CONTROL	P08123	COL1A2	2|3|4	9	3	3	3|3|4	0	0	0	0	0	0.9	0.58
CONTROL	P81605	DCD	0|3|8	11	3.67	3	1|3|8	0.02	0.05	0.02	0.05	0.02	0.92	0.58
CONTROL	P0CG48	UBC	2|1|2	5	1.67	3	1|1|5	0	0	0	0	0	0.71	0.59
CONTROL	P04264	KRT1	25|21|77	123	41	3	18|24|49	0	0	0	0	0	1.35	0.59
CONTROL	P13645	KRT10	16|16|37	69	23	3	15|16|28	0	0	0	0	0	1.17	0.59
CONTROL	P27482	CALML3	1|0|0	1	0.33	3	0|0|0	0	0	0	0	0	3.33	0.59
CONTROL	P62851	RPS25	1|1|1	3	1	3	0|0|0	0	0	0	0	0	10	0.59
CONTROL	P60866	RPS20	1|1|1	3	1	3	0|0|0	0	0	0	0	0	10	0.59
CONTROL	Q8N1N4	KRT78	1|1|1	3	1	3	0|0|1	0	0	0	0	0	3	0.59
CONTROL	P25398	RPS12	1|0|0	1	0.33	3	0|0|0	0	0	0	0	0	3.33	0.59
CONTROL	P62906	RPL10A	1|1|1	3	1	3	0|0|1	0	0	0	0	0	3	0.59
CONTROL	P32119	PRDX2	1|1|1	3	1	3	0|0|0	0	0	0	0	0	10	0.59
CONTROL	P62888	RPL30	1|0|1	2	0.67	3	0|0|0	0	0	0	0	0	6.67	0.59
CONTROL	P62899	RPL31	1|1|0	2	0.67	3	0|0|0	0	0	0	0	0	6.67	0.59
CONTROL	P47929	LGALS7	1|0|0	1	0.33	3	0|0|0	0	0	0	0	0	3.33	0.59
CONTROL	P47914	RPL29	1|1|1	3	1	3	0|0|0	0	0	0	0	0	10	0.59
CONTROL	P04745	AMY1A	1|1|1	3	1	3	1|0|2	0	0	0	0	0	1	0.59
CONTROL	P04406	GAPDH	1|1|1	3	1	3	0|0|0	0	0	0	0	0	10	0.59
CONTROL	P63104	YWHAZ	1|0|0	1	0.33	3	0|0|0	0	0	0	0	0	3.33	0.59
CONTROL	P46781	RPS9	1|1|0	2	0.67	3	0|0|0	0	0	0	0	0	6.67	0.59
CONTROL	Q9C075	KRT23	1|0|1	2	0.67	3	0|0|1	0	0	0	0	0	2	0.59
CONTROL	P06703	S100A6	1|0|0	1	0.33	3	0|0|0	0	0	0	0	0	3.33	0.59
CONTROL	P83731	RPL24	1|0|1	2	0.67	3	0|0|0	0	0	0	0	0	6.67	0.59
CONTROL	P35030	PRSS3	1|1|1	3	1	3	0|1|1	0	0	0	0	0	1.5	0.59
CONTROL	P62854	RPS26	1|1|0	2	0.67	3	0|0|0	0	0	0	0	0	6.67	0.59
CONTROL	P31947	SFN	1|0|1	2	0.67	3	0|0|1	0	0	0	0	0	2	0.59
CONTROL	P40429	RPL13A	1|1|0	2	0.67	3	0|0|0	0	0	0	0	0	6.67	0.59
CONTROL	Q2M2I5	KRT24	1|1|1	3	1	3	1|1|2	0	0	0	0	0	0.75	0.59
CONTROL	Q9H1K1	ISCU	1|1|0	2	0.67	3	1|0|0	0	0	0	0	0	2	0.59
CONTROL	P05388	RPLP0	1|1|1	3	1	3	0|0|0	0	0	0	0	0	10	0.59
CONTROL	Q7Z6R9	TFAP2D	1|1|0	2	0.67	3	1|1|0	0	0	0	0	0	1	0.59
CONTROL	P28799	GRN	1|1|0	2	0.67	3	1|1|0	0	0	0	0	0	1	0.59
CONTROL	P53367	ARFIP1	1|0|0	1	0.33	3	0|0|0	0	0	0	0	0	3.33	0.59
CONTROL	P15104	GLUL	1|0|0	1	0.33	3	0|0|0	0	0	0	0	0	3.33	0.59
CONTROL	Q15029	EFTUD2	1|1|0	2	0.67	3	0|0|0	0	0	0	0	0	6.67	0.59
CONTROL	P27708	CAD	1|0|0	1	0.33	3	0|0|0	0	0	0	0	0	3.33	0.59
CONTROL	P0C7N5	OR8U9	1|1|1	3	1	3	0|0|0	0	0	0	0	0	10	0.59
CONTROL	Q9Y3P4	RHBDD3	1|0|0	1	0.33	3	0|0|1	0	0	0	0	0	1	0.59
CONTROL	P61160	ACTR2	1|1|0	2	0.67	3	0|0|0	0	0	0	0	0	6.67	0.59
CONTROL	Q7Z5M8	ABHD12B	1|1|1	3	1	3	1|0|0	0	0	0	0	0	3	0.59
CONTROL	P37198	NUP62	1|1|1	3	1	3	1|1|0	0	0	0	0	0	1.5	0.59
CONTROL	P02452	COL1A1	1|0|1	2	0.67	3	1|1|1	0	0	0	0	0	0.67	0.59
CONTROL	P13682	ZNF35	1|0|0	1	0.33	3	0|0|0	0	0	0	0	0	3.33	0.59
CONTROL	P30291	WEE1	1|0|1	2	0.67	3	0|0|0	0	0	0	0	0	6.67	0.59
CONTROL	Q08999	RBL2	1|0|1	2	0.67	3	0|1|0	0	0	0	0	0	2	0.59
CONTROL	Q08378	GOLGA3	1|1|1	3	1	3	0|1|1	0	0	0	0	0	1.5	0.59
CONTROL	Q9HCH0	NCKAP5L	1|1|0	2	0.67	3	0|1|0	0	0	0	0	0	2	0.59
CONTROL	Q14CX7	NAA25	1|1|1	3	1	3	0|0|0	0	0	0	0	0	10	0.59
CONTROL	Q9H0D2	ZNF541	1|1|0	2	0.67	3	1|1|0	0	0	0	0	0	1	0.59
CONTROL	P13611	VCAN	1|1|0	2	0.67	3	1|0|0	0	0	0	0	0	2	0.59
CONTROL	Q0VDD8	DNAH14	1|1|0	2	0.67	3	1|0|0	0	0	0	0	0	2	0.59
CONTROL	Q8WZ42	TTN	1|1|0	2	0.67	3	1|1|0	0	0	0	0	0	1	0.59
CONTROL	P16104	H2AFX	0|1|1	2	0.67	3	1|0|1	0	0	0	0	0	1	0.59
CONTROL	P0C0S5	H2AFZ	0|1|1	2	0.67	3	1|0|1	0	0	0	0	0	1	0.59
CONTROL	P61254	RPL26	0|1|1	2	0.67	3	0|0|0	0	0	0	0	0	6.67	0.59
CONTROL	P62263	RPS14	0|1|1	2	0.67	3	0|0|1	0	0	0	0	0	2	0.59
CONTROL	P27635	RPL10	0|1|0	1	0.33	3	0|0|2	0	0	0	0	0	0.5	0.59
CONTROL	B9A064	IGLL5	0|1|1	2	0.67	3	0|1|0	0	0	0	0	0	2	0.59
CONTROL	P08217	CELA2A	0|1|1	2	0.67	3	0|1|2	0	0	0	0	0	0.67	0.59
CONTROL	P62910	RPL32	0|1|0	1	0.33	3	0|0|0	0	0	0	0	0	3.33	0.59
CONTROL	Q02543	RPL18A	0|1|0	1	0.33	3	0|0|0	0	0	0	0	0	3.33	0.59
CONTROL	P78371	CCT2	0|1|1	2	0.67	3	0|0|0	0	0	0	0	0	6.67	0.59
CONTROL	Q9NYT6	ZNF226	0|1|0	1	0.33	3	0|0|0	0	0	0	0	0	3.33	0.59
CONTROL	Q7Z7L9	ZSCAN2	0|1|0	1	0.33	3	0|0|0	0	0	0	0	0	3.33	0.59
CONTROL	Q9Y4W6	AFG3L2	0|1|0	1	0.33	3	0|0|0	0	0	0	0	0	3.33	0.59
CONTROL	Q13045	FLII	0|1|0	1	0.33	3	0|0|0	0	0	0	0	0	3.33	0.59
CONTROL	Q13247	SRSF6	0|0|1	1	0.33	3	0|0|0	0	0	0	0	0	3.33	0.59
CONTROL	P18621	RPL17	0|0|1	1	0.33	3	0|0|0	0	0	0	0	0	3.33	0.59
CONTROL	P62280	RPS11	0|0|1	1	0.33	3	0|0|1	0	0	0	0	0	1	0.59
CONTROL	Q15287	RNPS1	0|0|1	1	0.33	3	0|0|0	0	0	0	0	0	3.33	0.59
CONTROL	P62847	RPS24	0|0|1	1	0.33	3	0|0|0	0	0	0	0	0	3.33	0.59
CONTROL	P52907	CAPZA1	0|0|1	1	0.33	3	0|0|0	0	0	0	0	0	3.33	0.59
CONTROL	P68871	HBB	0|0|1	1	0.33	3	0|0|0	0	0	0	0	0	3.33	0.59
CONTROL	P06454	PTMA	0|0|1	1	0.33	3	0|0|0	0	0	0	0	0	3.33	0.59
CONTROL	P31943	HNRNPH1	0|0|1	1	0.33	3	0|0|0	0	0	0	0	0	3.33	0.59
CONTROL	P42766	RPL35	0|0|1	1	0.33	3	0|0|0	0	0	0	0	0	3.33	0.59
CONTROL	P52597	HNRNPF	0|0|1	1	0.33	3	0|0|0	0	0	0	0	0	3.33	0.59
CONTROL	P35637	FUS	0|0|1	1	0.33	3	0|0|0	0	0	0	0	0	3.33	0.59
CONTROL	P43243	MATR3	0|0|1	1	0.33	3	0|0|0	0	0	0	0	0	3.33	0.59
CONTROL	Q92945	KHSRP	0|0|1	1	0.33	3	0|0|1	0	0	0	0	0	1	0.59
CONTROL	P06733	ENO1	0|0|1	1	0.33	3	0|0|0	0	0	0	0	0	3.33	0.59
CONTROL	P09211	GSTP1	0|0|1	1	0.33	3	0|0|0	0	0	0	0	0	3.33	0.59
CONTROL	Q13242	SRSF9	0|0|1	1	0.33	3	0|0|0	0	0	0	0	0	3.33	0.59
CONTROL	Q7Z417	NUFIP2	0|0|1	1	0.33	3	0|0|0	0	0	0	0	0	3.33	0.59
CONTROL	P46783	RPS10	0|0|1	1	0.33	3	0|0|1	0	0	0	0	0	1	0.59
CONTROL	Q92841	DDX17	0|0|1	1	0.33	3	0|0|0	0	0	0	0	0	3.33	0.59
CONTROL	P11940	PABPC1	0|0|1	1	0.33	3	0|0|0	0	0	0	0	0	3.33	0.59
CONTROL	Q53H64	ANKRD40CL	0|0|1	1	0.33	3	0|0|0	0	0	0	0	0	3.33	0.59
CONTROL	Q08554	DSC1	0|0|1	1	0.33	3	0|0|0	0	0	0	0	0	3.33	0.59
CONTROL	P04075	ALDOA	0|0|1	1	0.33	3	0|0|1	0	0	0	0	0	1	0.59
CONTROL	P27348	YWHAQ	0|0|1	1	0.33	3	0|0|0	0	0	0	0	0	3.33	0.59
CONTROL	P07195	LDHB	0|0|1	1	0.33	3	0|0|0	0	0	0	0	0	3.33	0.59
CONTROL	P31946	YWHAB	0|0|1	1	0.33	3	0|0|0	0	0	0	0	0	3.33	0.59
CONTROL	Q14444	CAPRIN1	0|0|1	1	0.33	3	0|0|0	0	0	0	0	0	3.33	0.59
CONTROL	P05089	ARG1	0|0|1	1	0.33	3	0|0|1	0	0	0	0	0	1	0.59
CONTROL	P54819	AK2	0|0|1	1	0.33	3	0|0|0	0	0	0	0	0	3.33	0.59
CONTROL	P23396	RPS3	0|0|1	1	0.33	3	0|0|1	0	0	0	0	0	1	0.59
CONTROL	Q07021	C1QBP	0|0|1	1	0.33	3	0|0|0	0	0	0	0	0	3.33	0.59
CONTROL	Q92522	H1FX	0|0|1	1	0.33	3	0|0|0	0	0	0	0	0	3.33	0.59
CONTROL	Q02978	SLC25A11	0|0|1	1	0.33	3	0|0|0	0	0	0	0	0	3.33	0.59
CONTROL	Q9NRN7	AASDHPPT	0|0|1	1	0.33	3	0|0|0	0	0	0	0	0	3.33	0.59
CONTROL	O43175	PHGDH	0|0|1	1	0.33	3	0|0|1	0	0	0	0	0	1	0.59
CONTROL	Q9UHB6	LIMA1	0|0|1	1	0.33	3	0|0|0	0	0	0	0	0	3.33	0.59
CONTROL	Q01844	EWSR1	0|0|1	1	0.33	3	0|0|0	0	0	0	0	0	3.33	0.59
CONTROL	P61353	RPL27	0|0|1	1	0.33	3	0|0|0	0	0	0	0	0	3.33	0.59
CONTROL	Q86V81	ALYREF	0|0|1	1	0.33	3	0|0|0	0	0	0	0	0	3.33	0.59
CONTROL	Q99623	PHB2	0|0|1	1	0.33	3	0|0|0	0	0	0	0	0	3.33	0.59
CONTROL	Q16186	ADRM1	0|0|1	1	0.33	3	0|0|0	0	0	0	0	0	3.33	0.59
CONTROL	P06576	ATP5B	0|0|1	1	0.33	3	0|0|0	0	0	0	0	0	3.33	0.59
CONTROL	Q9NX58	LYAR	0|0|1	1	0.33	3	0|0|0	0	0	0	0	0	3.33	0.59
CONTROL	Q96AE4	FUBP1	0|0|1	1	0.33	3	0|0|0	0	0	0	0	0	3.33	0.59
CONTROL	P35232	PHB	0|0|1	1	0.33	3	0|0|0	0	0	0	0	0	3.33	0.59
CONTROL	O43390	HNRNPR	0|0|1	1	0.33	3	0|0|0	0	0	0	0	0	3.33	0.59
CONTROL	P00338	LDHA	0|0|1	1	0.33	3	0|0|0	0	0	0	0	0	3.33	0.59
CONTROL	P50991	CCT4	0|0|1	1	0.33	3	0|0|0	0	0	0	0	0	3.33	0.59
CONTROL	P42167	TMPO	0|0|1	1	0.33	3	0|0|0	0	0	0	0	0	3.33	0.59
CONTROL	Q5T749	KPRP	0|0|1	1	0.33	3	0|0|1	0	0	0	0	0	1	0.59
CONTROL	P50395	GDI2	0|0|1	1	0.33	3	0|0|0	0	0	0	0	0	3.33	0.59
CONTROL	P60842	EIF4A1	0|0|1	1	0.33	3	0|0|0	0	0	0	0	0	3.33	0.59
CONTROL	Q92499	DDX1	0|0|1	1	0.33	3	0|0|0	0	0	0	0	0	3.33	0.59
CONTROL	A6NM03	OR2AG2	0|0|1	1	0.33	3	0|0|0	0	0	0	0	0	3.33	0.59
CONTROL	P02461	COL3A1	0|0|1	1	0.33	3	0|1|2	0	0	0	0	0	0.33	0.59
CONTROL	P49368	CCT3	0|0|1	1	0.33	3	0|0|0	0	0	0	0	0	3.33	0.59
CONTROL	Q13200	PSMD2	0|0|1	1	0.33	3	0|0|0	0	0	0	0	0	3.33	0.59
CONTROL	Q8NFW8	CMAS	0|0|1	1	0.33	3	0|0|1	0	0	0	0	0	1	0.59
CONTROL	Q8IYB3	SRRM1	0|0|1	1	0.33	3	0|0|0	0	0	0	0	0	3.33	0.59
CONTROL	Q8NB42	ZNF527	0|0|1	1	0.33	3	0|0|0	0	0	0	0	0	3.33	0.59
CONTROL	P04843	RPN1	0|0|1	1	0.33	3	0|0|0	0	0	0	0	0	3.33	0.59
CONTROL	Q9BT22	ALG1	0|0|1	1	0.33	3	0|0|0	0	0	0	0	0	3.33	0.59
CONTROL	Q9H0D6	XRN2	0|0|1	1	0.33	3	0|0|0	0	0	0	0	0	3.33	0.59
CONTROL	P22314	UBA1	0|0|1	1	0.33	3	0|0|0	0	0	0	0	0	3.33	0.59
CONTROL	P27824	CANX	0|0|1	1	0.33	3	0|0|0	0	0	0	0	0	3.33	0.59
CONTROL	O75533	SF3B1	0|0|1	1	0.33	3	0|0|0	0	0	0	0	0	3.33	0.59
CONTROL	Q13330	MTA1	0|0|1	1	0.33	3	0|0|0	0	0	0	0	0	3.33	0.59
CONTROL	Q8WYL5	SSH1	0|0|1	1	0.33	3	0|0|0	0	0	0	0	0	3.33	0.59
CONTROL	Q15149	PLEC	0|0|1	1	0.33	3	0|0|0	0	0	0	0	0	3.33	0.59
CONTROL	Q5T0F9	CC2D1B	0|0|1	1	0.33	3	0|0|0	0	0	0	0	0	3.33	0.59
CONTROL	Q04637	EIF4G1	0|0|1	1	0.33	3	0|0|0	0	0	0	0	0	3.33	0.59
CONTROL	Q6PJP8	DCLRE1A	0|0|1	1	0.33	3	0|0|0	0	0	0	0	0	3.33	0.59
CONTROL	Q5M775	SPECC1	0|0|1	1	0.33	3	0|0|0	0	0	0	0	0	3.33	0.59
CONTROL	O94804	STK10	0|0|1	1	0.33	3	0|0|0	0	0	0	0	0	3.33	0.59
CONTROL	Q8NEV4	MYO3A	0|0|1	1	0.33	3	0|0|0	0	0	0	0	0	3.33	0.59
CONTROL	Q9BYK8	HELZ2	0|0|1	1	0.33	3	0|0|0	0	0	0	0	0	3.33	0.59

## Sheet: BAH
Bait	Prey	PreyGene	Spec	SpecSum	AvgSpec	NumReplicates	ctrlCounts	AvgP	MaxP	TopoAvgP	TopoMaxP	SaintScore	FoldChange	BFDR
Q9GZT9	Q9GZT9	EGLN1	57|43|36	136	45.33	3	0|1|1	1	1	1	1	1	68	0
Q9GZT9	P67809	YBX1	2|3|3	8	2.67	3	0|0|0	0.99	1	0.99	1	0.99	26.67	0
Q9GZT9	P52272	HNRNPM	3|4|11	18	6	3	0|0|0	1	1	1	1	1	60	0
Q9GZT9	P26373	RPL13	6|4|8	18	6	3	0|0|0	1	1	1	1	1	60	0
Q9GZT9	P38646	HSPA9	13|13|11	37	12.33	3	0|1|1	1	1	1	1	1	18.5	0
Q9GZT9	P62913	RPL11	3|4|3	10	3.33	3	0|1|0	0.98	1	0.98	1	0.98	10	0
Q9GZT9	P06748	NPM1	3|3|5	11	3.67	3	0|0|0	1	1	1	1	1	36.67	0
Q9GZT9	P62424	RPL7A	5|4|2	11	3.67	3	0|0|0	0.99	1	0.99	1	0.99	36.67	0
Q9GZT9	P50914	RPL14	4|4|4	12	4	3	0|0|0	1	1	1	1	1	40	0
Q9GZT9	P62753	RPS6	4|3|3	10	3.33	3	0|1|0	0.98	1	0.98	1	0.98	10	0
Q9GZT9	P19338	NCL	6|6|9	21	7	3	0|0|0	1	1	1	1	1	70	0
Q9GZT9	Q02878	RPL6	2|2|3	7	2.33	3	0|1|0	0.87	0.98	0.87	0.98	0.87	7	0.01
Q9GZT9	P36578	RPL4	3|2|2	7	2.33	3	0|1|0	0.87	0.98	0.87	0.98	0.87	7	0.01
Q9GZT9	P62917	RPL8	3|2|2	7	2.33	3	0|0|0	0.98	1	0.98	1	0.98	23.33	0.01
Q9GZT9	P62750	RPL23A	2|2|2	6	2	3	0|0|1	0.81	0.81	0.81	0.81	0.81	6	0.02
Q9GZT9	Q93070	ART4	4|3|2	9	3	3	0|2|0	0.73	0.87	0.73	0.87	0.73	4.5	0.04
Q9GZT9	P16403	HIST1H1C	4|4|8	16	5.33	3	0|0|4	0.73	0.92	0.73	0.92	0.73	4	0.05
Q9GZT9	P61247	RPS3A	1|4|4	9	3	3	0|0|0	0.67	1	0.67	1	0.67	30	0.06
Q9GZT9	P13639	EEF2	4|4|1	9	3	3	0|0|0	0.67	1	0.67	1	0.67	30	0.06
Q9GZT9	P62701	RPS4X	3|1|3	7	2.33	3	0|0|0	0.66	1	0.66	1	0.66	23.33	0.09
Q9GZT9	P22061	PCMT1	1|3|3	7	2.33	3	0|0|0	0.66	1	0.66	1	0.66	23.33	0.09
Q9GZT9	P10412	HIST1H1E	4|3|9	16	5.33	3	0|0|4	0.66	0.94	0.66	0.94	0.66	4	0.11
Q9GZT9	Q07020	RPL18	1|2|3	6	2	3	0|0|0	0.66	1	0.66	1	0.66	20	0.12
Q9GZT9	P39023	RPL3	2|3|1	6	2	3	0|0|0	0.66	1	0.66	1	0.66	20	0.12
Q9GZT9	P05387	RPLP2	2|2|1	5	1.67	3	0|0|0	0.65	0.97	0.65	0.97	0.65	16.67	0.14
Q9GZT9	P30050	RPL12	2|2|1	5	1.67	3	0|0|0	0.65	0.97	0.65	0.97	0.65	16.67	0.14
Q9GZT9	P07437	TUBB	1|2|2	5	1.67	3	0|0|0	0.65	0.97	0.65	0.97	0.65	16.67	0.14
Q9GZT9	P62906	RPL10A	2|1|2	5	1.67	3	0|0|0	0.65	0.97	0.65	0.97	0.65	16.67	0.14
Q9GZT9	P49207	RPL34	2|2|1	5	1.67	3	0|0|0	0.65	0.97	0.65	0.97	0.65	16.67	0.14
Q9GZT9	P18124	RPL7	2|2|1	5	1.67	3	0|0|0	0.65	0.97	0.65	0.97	0.65	16.67	0.14
Q9GZT9	P0DMV8	HSPA1A	1|2|2	5	1.67	3	0|0|0	0.65	0.97	0.65	0.97	0.65	16.67	0.14
Q9GZT9	P11021	HSPA5	0|2|2	4	1.33	3	0|0|0	0.65	0.97	0.65	0.97	0.65	13.33	0.14
Q9GZT9	P16402	HIST1H1D	3|2|7	12	4	3	0|0|3	0.64	0.93	0.64	0.93	0.64	4	0.19
Q9GZT9	P14618	PKM	2|2|2	6	2	3	0|0|2	0.57	0.57	0.57	0.57	0.57	3	0.2
Q9GZT9	Q06830	PRDX1	4|4|3	11	3.67	3	0|1|3	0.5	0.58	0.5	0.58	0.5	2.75	0.21
Q9GZT9	P62241	RPS8	2|2|2	6	2	3	0|1|1	0.51	0.51	0.51	0.51	0.51	3	0.21
Q9GZT9	P22626	HNRNPA2B1	0|0|9	9	3	3	0|0|0	0.33	1	0.33	1	0.33	30	0.22
Q9GZT9	Q15233	NONO	0|0|7	7	2.33	3	0|0|1	0.33	1	0.33	1	0.33	7	0.23
Q9GZT9	P23246	SFPQ	0|0|8	8	2.67	3	0|0|0	0.33	1	0.33	1	0.33	26.67	0.25
Q9GZT9	P11142	HSPA8	1|1|7	9	3	3	0|0|0	0.33	1	0.33	1	0.33	30	0.26
Q9GZT9	P61978	HNRNPK	0|1|5	6	2	3	0|0|0	0.33	1	0.33	1	0.33	20	0.27
Q9GZT9	P07900	HSP90AA1	0|0|5	5	1.67	3	0|0|1	0.33	1	0.33	1	0.33	5	0.28
Q9GZT9	P10809	HSPD1	0|1|4	5	1.67	3	0|0|0	0.33	1	0.33	1	0.33	16.67	0.29
Q9GZT9	P05141	SLC25A5	1|1|3	5	1.67	3	0|0|0	0.33	1	0.33	1	0.33	16.67	0.3
Q9GZT9	Q9NYF8	BCLAF1	0|0|3	3	1	3	0|0|0	0.33	1	0.33	1	0.33	10	0.3
Q9GZT9	Q00839	HNRNPU	0|0|3	3	1	3	0|0|0	0.33	1	0.33	1	0.33	10	0.3
Q9GZT9	P35637	FUS	0|0|3	3	1	3	0|0|0	0.33	1	0.33	1	0.33	10	0.3
Q9GZT9	P68104	EEF1A1	1|1|6	8	2.67	3	0|1|2	0.33	0.98	0.33	0.98	0.33	2.67	0.33
Q9GZT9	P39019	RPS19	0|0|3	3	1	3	0|0|1	0.33	0.98	0.33	0.98	0.33	3	0.33
Q9GZT9	P08238	HSP90AB1	0|0|3	3	1	3	0|0|1	0.33	0.98	0.33	0.98	0.33	3	0.33
Q9GZT9	P61254	RPL26	1|1|2	4	1.33	3	0|0|0	0.32	0.97	0.32	0.97	0.32	13.33	0.35
Q9GZT9	P46776	RPL27A	2|0|1	3	1	3	0|0|0	0.32	0.97	0.32	0.97	0.32	10	0.35
Q9GZT9	P15880	RPS2	2|1|1	4	1.33	3	0|0|0	0.32	0.97	0.32	0.97	0.32	13.33	0.35
Q9GZT9	P61313	RPL15	1|2|0	3	1	3	0|0|0	0.32	0.97	0.32	0.97	0.32	10	0.35
Q9GZT9	P12268	IMPDH2	2|0|0	2	0.67	3	0|0|0	0.32	0.97	0.32	0.97	0.32	6.67	0.35
Q9GZT9	P05388	RPLP0	1|1|2	4	1.33	3	0|0|0	0.32	0.97	0.32	0.97	0.32	13.33	0.35
Q9GZT9	Q9Y2I7	PIKFYVE	2|0|0	2	0.67	3	0|0|0	0.32	0.97	0.32	0.97	0.32	6.67	0.35
Q9GZT9	P13611	VCAN	1|2|0	3	1	3	0|0|0	0.32	0.97	0.32	0.97	0.32	10	0.35
Q9GZT9	P46779	RPL28	0|1|2	3	1	3	0|0|0	0.32	0.97	0.32	0.97	0.32	10	0.35
Q9GZT9	Q9UQ35	SRRM2	0|0|2	2	0.67	3	0|0|0	0.32	0.97	0.32	0.97	0.32	6.67	0.35
Q9GZT9	P62280	RPS11	0|0|2	2	0.67	3	0|0|0	0.32	0.97	0.32	0.97	0.32	6.67	0.35
Q9GZT9	Q92945	KHSRP	0|0|2	2	0.67	3	0|0|0	0.32	0.97	0.32	0.97	0.32	6.67	0.35
Q9GZT9	P84098	RPL19	0|0|2	2	0.67	3	0|0|0	0.32	0.97	0.32	0.97	0.32	6.67	0.35
Q9GZT9	Q96JB1	DNAH8	1|2|0	3	1	3	0|1|0	0.27	0.81	0.27	0.81	0.27	3	0.42
Q9GZT9	P05109	S100A8	0|0|2	2	0.67	3	0|0|1	0.27	0.81	0.27	0.81	0.27	2	0.42
Q9GZT9	Q8NC51	SERBP1	0|0|2	2	0.67	3	0|0|1	0.27	0.81	0.27	0.81	0.27	2	0.42
Q9GZT9	P07195	LDHB	0|0|2	2	0.67	3	0|1|0	0.27	0.81	0.27	0.81	0.27	2	0.42
Q9GZT9	O43175	PHGDH	0|0|2	2	0.67	3	0|0|1	0.27	0.81	0.27	0.81	0.27	2	0.42
Q9GZT9	O94763	URI1	0|0|2	2	0.67	3	0|0|1	0.27	0.81	0.27	0.81	0.27	2	0.42
Q9GZT9	P07910	HNRNPC	0|0|3	3	1	3	0|0|2	0.25	0.76	0.25	0.76	0.25	1.5	0.44
Q9GZT9	P62269	RPS18	2|3|6	11	3.67	3	2|2|2	0.24	0.69	0.24	0.69	0.24	1.83	0.45
Q9GZT9	P20930	FLG	0|0|7	7	2.33	3	0|0|6	0.25	0.76	0.25	0.76	0.25	1.17	0.45
Q9GZT9	P60709	ACTB	2|7|22	31	10.33	3	0|2|17	0.23	0.69	0.23	0.69	0.23	1.63	0.46
Q9GZT9	P63261	ACTG1	3|7|22	32	10.67	3	0|2|17	0.23	0.69	0.23	0.69	0.23	1.68	0.46
Q9GZT9	P04279	SEMG1	0|0|5	5	1.67	3	0|0|5	0.21	0.64	0.21	0.64	0.21	1	0.46
Q9GZT9	P0CG05	IGLC2	1|3|1	5	1.67	3	1|1|1	0.19	0.56	0.19	0.56	0.19	1.67	0.47
Q9GZT9	P29692	EEF1D	0|0|2	2	0.67	3	0|1|1	0.17	0.51	0.17	0.51	0.17	1	0.47
Q9GZT9	Q86Y46	KRT73	1|0|6	7	2.33	3	1|1|5	0.13	0.38	0.13	0.38	0.13	1	0.48
Q9GZT9	Q9BQE3	TUBA1C	2|1|2	5	1.67	3	0|2|1	0.17	0.25	0.17	0.25	0.17	1.67	0.48
Q9GZT9	P04908	HIST1H2AB	2|2|3	7	2.33	3	1|0|4	0.09	0.16	0.09	0.16	0.09	1.4	0.49
Q9GZT9	Q9NZT1	CALML5	0|0|2	2	0.67	3	0|0|3	0.12	0.36	0.12	0.36	0.12	0.67	0.49
Q9GZT9	Q96KK5	HIST1H2AH	2|2|4	8	2.67	3	1|0|5	0.07	0.2	0.07	0.2	0.07	1.33	0.5
Q9GZT9	Q13162	PRDX4	1|2|0	3	1	3	0|1|2	0.08	0.25	0.08	0.25	0.08	1	0.5
Q9GZT9	P19013	KRT4	1|1|3	5	1.67	3	1|1|3	0.04	0.12	0.04	0.12	0.04	1	0.51
Q9GZT9	P68431	HIST1H3A	0|0|2	2	0.67	3	0|0|4	0.06	0.17	0.06	0.17	0.06	0.5	0.51
Q9GZT9	P81605	DCD	1|0|6	7	2.33	3	1|2|6	0.03	0.08	0.03	0.08	0.03	0.78	0.52
Q9GZT9	Q5D862	FLG2	0|0|6	6	2	3	0|0|10	0.02	0.06	0.02	0.06	0.02	0.6	0.52
Q9GZT9	P60660	MYL6	1|0|3	4	1.33	3	0|0|7	0.01	0.03	0.01	0.03	0.01	0.57	0.53
Q9GZT9	Q2M2I5	KRT24	0|0|2	2	0.67	3	1|1|3	0.01	0.03	0.01	0.03	0.01	0.4	0.53
Q9GZT9	P08670	VIM	1|0|5	6	2	3	0|0|10	0.01	0.02	0.01	0.02	0.01	0.6	0.54
Q9GZT9	P23527	HIST1H2BO	0|3|5	8	2.67	3	1|0|9	0.01	0.02	0.01	0.02	0.01	0.8	0.54
Q9GZT9	P33778	HIST1H2BB	0|3|4	7	2.33	3	1|0|9	0	0	0	0	0	0.7	0.55
Q9GZT9	P58876	HIST1H2BD	0|3|4	7	2.33	3	1|0|9	0	0	0	0	0	0.7	0.55
Q9GZT9	Q02383	SEMG2	0|0|8	8	2.67	3	0|0|14	0	0.01	0	0.01	0	0.57	0.55
Q9GZT9	Q86YZ3	HRNR	3|0|13	16	5.33	3	1|3|16	0	0	0	0	0	0.8	0.56
Q9GZT9	O60814	HIST1H2BK	1|4|5	10	3.33	3	2|0|10	0	0	0	0	0	0.83	0.57
Q9GZT9	P02768	ALB	23|22|11	56	18.67	3	13|13|8	0	0	0	0	0	1.65	0.57
Q9GZT9	Q01546	KRT76	4|1|13	18	6	3	3|4|16	0	0	0	0	0	0.78	0.58
Q9GZT9	P19012	KRT15	2|1|6	9	3	3	3|4|8	0	0	0	0	0	0.6	0.58
Q9GZT9	Q04695	KRT17	2|1|9	12	4	3	2|3|18	0	0	0	0	0	0.52	0.59
Q9GZT9	P04259	KRT6B	5|2|15	22	7.33	3	3|5|29	0	0	0	0	0	0.59	0.59
Q9GZT9	Q7Z794	KRT77	2|1|7	10	3.33	3	2|2|13	0	0	0	0	0	0.59	0.59
Q9GZT9	P02533	KRT14	3|2|15	20	6.67	3	3|5|30	0	0	0	0	0	0.53	0.6
Q9GZT9	P08779	KRT16	3|2|13	18	6	3	3|5|27	0	0	0	0	0	0.51	0.6
Q9GZT9	P35908	KRT2	11|6|49	66	22	3	12|14|81	0	0	0	0	0	0.62	0.61
Q9GZT9	P35579	MYH9	2|15|37	54	18	3	0|1|80	0	0	0	0	0	0.67	0.61
Q9GZT9	P02538	KRT6A	4|2|16	22	7.33	3	3|5|32	0	0	0	0	0	0.55	0.61
Q9GZT9	P35527	KRT9	17|10|59	86	28.67	3	14|15|106	0	0	0	0	0	0.64	0.62
Q9GZT9	P0CG48	UBC	2|2|2	6	2	3	1|2|5	0	0	0	0	0	0.75	0.62
Q9GZT9	P04264	KRT1	20|15|63	98	32.67	3	22|25|111	0	0	0	0	0	0.62	0.62
Q9GZT9	P13645	KRT10	11|7|25	43	14.33	3	16|19|58	0	0	0	0	0	0.46	0.62
Q9GZT9	P13647	KRT5	5|1|16	22	7.33	3	4|6|41	0	0	0	0	0	0.43	0.62
Q9GZT9	P16104	H2AFX	1|0|1	2	0.67	3	1|0|1	0	0	0	0	0	1	0.62
Q9GZT9	P0C0S5	H2AFZ	1|0|1	2	0.67	3	1|0|2	0	0	0	0	0	0.67	0.62
Q9GZT9	P62851	RPS25	1|1|0	2	0.67	3	0|0|0	0	0	0	0	0	6.67	0.62
Q9GZT9	P60866	RPS20	1|1|1	3	1	3	0|0|0	0	0	0	0	0	10	0.62
Q9GZT9	P18621	RPL17	1|0|0	1	0.33	3	0|0|0	0	0	0	0	0	3.33	0.62
Q9GZT9	P07478	PRSS2	1|1|1	3	1	3	1|1|2	0	0	0	0	0	0.75	0.62
Q9GZT9	P62861	FAU	1|1|0	2	0.67	3	0|0|0	0	0	0	0	0	6.67	0.62
Q9GZT9	P62249	RPS16	1|1|1	3	1	3	0|0|0	0	0	0	0	0	10	0.62
Q9GZT9	Q8N1N4	KRT78	1|0|1	2	0.67	3	0|0|2	0	0	0	0	0	1	0.62
Q9GZT9	P62263	RPS14	1|0|1	2	0.67	3	0|0|2	0	0	0	0	0	1	0.62
Q9GZT9	P25398	RPS12	1|1|0	2	0.67	3	0|0|0	0	0	0	0	0	6.67	0.62
Q9GZT9	P62847	RPS24	1|1|0	2	0.67	3	0|0|0	0	0	0	0	0	6.67	0.62
Q9GZT9	P27635	RPL10	1|0|0	1	0.33	3	0|0|0	0	0	0	0	0	3.33	0.62
Q9GZT9	P32119	PRDX2	1|1|1	3	1	3	0|0|1	0	0	0	0	0	3	0.62
Q9GZT9	P62829	RPL23	1|1|1	3	1	3	0|0|0	0	0	0	0	0	10	0.62
Q9GZT9	P62277	RPS13	1|1|0	2	0.67	3	0|0|0	0	0	0	0	0	6.67	0.62
Q9GZT9	P62888	RPL30	1|1|1	3	1	3	0|0|0	0	0	0	0	0	10	0.62
Q9GZT9	P62899	RPL31	1|1|1	3	1	3	0|0|0	0	0	0	0	0	10	0.62
Q9GZT9	P18077	RPL35A	1|1|1	3	1	3	0|0|0	0	0	0	0	0	10	0.62
Q9GZT9	P47914	RPL29	1|1|1	3	1	3	0|0|0	0	0	0	0	0	10	0.62
Q9GZT9	P04745	AMY1A	1|0|1	2	0.67	3	1|1|5	0	0	0	0	0	0.29	0.62
Q9GZT9	P62841	RPS15	1|1|0	2	0.67	3	0|0|0	0	0	0	0	0	6.67	0.62
Q9GZT9	P08217	CELA2A	1|1|0	2	0.67	3	1|1|1	0	0	0	0	0	0.67	0.62
Q9GZT9	P83731	RPL24	1|1|1	3	1	3	0|0|0	0	0	0	0	0	10	0.62
Q9GZT9	P35030	PRSS3	1|1|1	3	1	3	1|1|1	0	0	0	0	0	1	0.62
Q9GZT9	P40429	RPL13A	1|1|1	3	1	3	0|0|0	0	0	0	0	0	10	0.62
Q9GZT9	Q9H1K1	ISCU	1|1|1	3	1	3	1|1|0	0	0	0	0	0	1.5	0.62
Q9GZT9	P49366	DHPS	1|0|0	1	0.33	3	0|0|0	0	0	0	0	0	3.33	0.62
Q9GZT9	O43708	GSTZ1	1|1|0	2	0.67	3	0|0|0	0	0	0	0	0	6.67	0.62
Q9GZT9	Q7Z6R9	TFAP2D	1|1|1	3	1	3	1|0|0	0	0	0	0	0	3	0.62
Q9GZT9	P08123	COL1A2	2|2|3	7	2.33	3	2|4|3	0	0	0	0	0	0.78	0.62
Q9GZT9	P78371	CCT2	1|0|0	1	0.33	3	0|0|0	0	0	0	0	0	3.33	0.62
Q9GZT9	P28799	GRN	1|1|0	2	0.67	3	1|1|0	0	0	0	0	0	1	0.62
Q9GZT9	Q15029	EFTUD2	1|1|0	2	0.67	3	0|0|0	0	0	0	0	0	6.67	0.62
Q9GZT9	P61160	ACTR2	1|1|0	2	0.67	3	0|0|1	0	0	0	0	0	2	0.62
Q9GZT9	P37198	NUP62	1|1|1	3	1	3	1|1|1	0	0	0	0	0	1	0.62
Q9GZT9	Q14166	TTLL12	1|0|0	1	0.33	3	0|0|0	0	0	0	0	0	3.33	0.62
Q9GZT9	Q08999	RBL2	1|0|0	1	0.33	3	0|0|1	0	0	0	0	0	1	0.62
Q9GZT9	Q9BRC7	PLCD4	1|0|1	2	0.67	3	0|0|0	0	0	0	0	0	6.67	0.62
Q9GZT9	Q9HCH0	NCKAP5L	1|1|0	2	0.67	3	1|0|0	0	0	0	0	0	2	0.62
Q9GZT9	Q9H0D2	ZNF541	1|1|0	2	0.67	3	1|1|0	0	0	0	0	0	1	0.62
Q9GZT9	A4FU69	EFCAB5	1|0|0	1	0.33	3	0|1|0	0	0	0	0	0	1	0.62
Q9GZT9	Q8WZ42	TTN	1|1|0	2	0.67	3	1|1|0	0	0	0	0	0	1	0.62
Q9GZT9	Q8N257	HIST3H2BB	0|3|3	6	2	3	1|0|8	0	0	0	0	0	0.67	0.62
Q9GZT9	P35580	MYH10	0|2|4	6	2	3	0|0|56	0	0	0	0	0	0.11	0.62
Q9GZT9	B9A064	IGLL5	0|1|0	1	0.33	3	1|0|0	0	0	0	0	0	1	0.62
Q9GZT9	P09211	GSTP1	0|1|0	1	0.33	3	0|0|0	0	0	0	0	0	3.33	0.62
Q9GZT9	P83881	RPL36A	0|1|0	1	0.33	3	0|0|0	0	0	0	0	0	3.33	0.62
Q9GZT9	P26641	EEF1G	0|1|1	2	0.67	3	0|1|1	0	0	0	0	0	1	0.62
Q9GZT9	P46778	RPL21	0|1|0	1	0.33	3	0|0|0	0	0	0	0	0	3.33	0.62
Q9GZT9	Q99895	CTRC	0|1|1	2	0.67	3	1|1|2	0	0	0	0	0	0.5	0.62
Q9GZT9	P11940	PABPC1	0|1|0	1	0.33	3	0|0|0	0	0	0	0	0	3.33	0.62
Q9GZT9	Q6PK04	CCDC137	0|1|0	1	0.33	3	0|1|0	0	0	0	0	0	1	0.62
Q9GZT9	Q9NVI7	ATAD3A	0|1|0	1	0.33	3	0|0|0	0	0	0	0	0	3.33	0.62
Q9GZT9	P0C7N5	OR8U9	0|1|0	1	0.33	3	0|0|0	0	0	0	0	0	3.33	0.62
Q9GZT9	Q7Z5M8	ABHD12B	0|1|1	2	0.67	3	1|1|1	0	0	0	0	0	0.67	0.62
Q9GZT9	Q9Y4W6	AFG3L2	0|1|0	1	0.33	3	0|0|0	0	0	0	0	0	3.33	0.62
Q9GZT9	P06401	PGR	0|1|0	1	0.33	3	0|0|0	0	0	0	0	0	3.33	0.62
Q9GZT9	Q14CX7	NAA25	0|1|1	2	0.67	3	0|0|1	0	0	0	0	0	2	0.62
Q9GZT9	Q0VDD8	DNAH14	0|1|0	1	0.33	3	0|1|1	0	0	0	0	0	0.5	0.62
Q9GZT9	P06753	TPM3	0|0|1	1	0.33	3	0|0|3	0	0	0	0	0	0.33	0.62
Q9GZT9	P62805	HIST1H4A	0|0|1	1	0.33	3	0|0|4	0	0	0	0	0	0.25	0.62
Q9GZT9	Q01469	FABP5	0|0|1	1	0.33	3	0|0|1	0	0	0	0	0	1	0.62
Q9GZT9	P15924	DSP	0|0|6	6	2	3	0|0|45	0	0	0	0	0	0.13	0.62
Q9GZT9	P06702	S100A9	0|0|1	1	0.33	3	0|0|3	0	0	0	0	0	0.33	0.62
Q9GZT9	P62266	RPS23	0|0|1	1	0.33	3	0|0|0	0	0	0	0	0	3.33	0.62
Q9GZT9	P13646	KRT13	0|0|3	3	1	3	2|3|6	0	0	0	0	0	0.27	0.62
Q9GZT9	P14923	JUP	0|0|2	2	0.67	3	0|0|11	0	0	0	0	0	0.18	0.62
Q9GZT9	Q7Z406	MYH14	0|0|3	3	1	3	0|0|16	0	0	0	0	0	0.19	0.62
Q9GZT9	Q6UWP8	SBSN	0|0|1	1	0.33	3	0|0|2	0	0	0	0	0	0.5	0.62
Q9GZT9	P17096	HMGA1	0|0|1	1	0.33	3	0|0|0	0	0	0	0	0	3.33	0.62
Q9GZT9	P17844	DDX5	0|0|1	1	0.33	3	0|0|0	0	0	0	0	0	3.33	0.62
Q9GZT9	P02656	APOC3	0|0|1	1	0.33	3	0|0|0	0	0	0	0	0	3.33	0.62
Q9GZT9	Q02413	DSG1	0|0|3	3	1	3	0|0|9	0	0	0	0	0	0.33	0.62
Q9GZT9	P05114	HMGN1	0|0|1	1	0.33	3	0|0|0	0	0	0	0	0	3.33	0.62
Q9GZT9	P06454	PTMA	0|0|1	1	0.33	3	0|0|0	0	0	0	0	0	3.33	0.62
Q9GZT9	P04792	HSPB1	0|0|1	1	0.33	3	0|0|1	0	0	0	0	0	1	0.62
Q9GZT9	P06733	ENO1	0|0|1	1	0.33	3	0|0|1	0	0	0	0	0	1	0.62
Q9GZT9	P14174	MIF	0|0|1	1	0.33	3	0|0|0	0	0	0	0	0	3.33	0.62
Q9GZT9	P46781	RPS9	0|0|1	1	0.33	3	0|0|0	0	0	0	0	0	3.33	0.62
Q9GZT9	P23528	CFL1	0|0|1	1	0.33	3	0|0|0	0	0	0	0	0	3.33	0.62
Q9GZT9	Q92841	DDX17	0|0|1	1	0.33	3	0|0|0	0	0	0	0	0	3.33	0.62
Q9GZT9	P01591	JCHAIN	0|0|1	1	0.33	3	0|0|1	0	0	0	0	0	1	0.62
Q9GZT9	Q3MHD2	LSM12	0|0|1	1	0.33	3	0|0|0	0	0	0	0	0	3.33	0.62
Q9GZT9	P25705	ATP5A1	0|0|1	1	0.33	3	0|0|1	0	0	0	0	0	1	0.62
Q9GZT9	P49006	MARCKSL1	0|0|1	1	0.33	3	0|0|0	0	0	0	0	0	3.33	0.62
Q9GZT9	P04075	ALDOA	0|0|1	1	0.33	3	0|0|0	0	0	0	0	0	3.33	0.62
Q9GZT9	P31946	YWHAB	0|0|1	1	0.33	3	0|0|0	0	0	0	0	0	3.33	0.62
Q9GZT9	P31947	SFN	0|0|1	1	0.33	3	0|0|0	0	0	0	0	0	3.33	0.62
Q9GZT9	Q14444	CAPRIN1	0|0|1	1	0.33	3	0|0|0	0	0	0	0	0	3.33	0.62
Q9GZT9	P23396	RPS3	0|0|1	1	0.33	3	0|0|1	0	0	0	0	0	1	0.62
Q9GZT9	Q02978	SLC25A11	0|0|1	1	0.33	3	0|0|0	0	0	0	0	0	3.33	0.62
Q9GZT9	Q01844	EWSR1	0|0|1	1	0.33	3	0|0|0	0	0	0	0	0	3.33	0.62
Q9GZT9	P12273	PIP	0|0|1	1	0.33	3	0|0|1	0	0	0	0	0	1	0.62
Q9GZT9	P46777	RPL5	0|0|1	1	0.33	3	0|0|0	0	0	0	0	0	3.33	0.62
Q9GZT9	P09874	PARP1	0|0|1	1	0.33	3	0|0|1	0	0	0	0	0	1	0.62
Q9GZT9	P06576	ATP5B	0|0|1	1	0.33	3	0|0|0	0	0	0	0	0	3.33	0.62
Q9GZT9	Q99832	CCT7	0|0|1	1	0.33	3	0|0|0	0	0	0	0	0	3.33	0.62
Q9GZT9	Q9NX58	LYAR	0|0|1	1	0.33	3	0|0|0	0	0	0	0	0	3.33	0.62
Q9GZT9	O43143	DHX15	0|0|1	1	0.33	3	0|0|0	0	0	0	0	0	3.33	0.62
Q9GZT9	O43390	HNRNPR	0|0|1	1	0.33	3	0|0|0	0	0	0	0	0	3.33	0.62
Q9GZT9	P00338	LDHA	0|0|1	1	0.33	3	0|0|0	0	0	0	0	0	3.33	0.62
Q9GZT9	P07814	EPRS	0|0|1	1	0.33	3	0|0|0	0	0	0	0	0	3.33	0.62
Q9GZT9	P50991	CCT4	0|0|1	1	0.33	3	0|0|0	0	0	0	0	0	3.33	0.62
Q9GZT9	P53367	ARFIP1	0|0|1	1	0.33	3	0|0|0	0	0	0	0	0	3.33	0.62
Q9GZT9	Q5T749	KPRP	0|0|1	1	0.33	3	0|0|1	0	0	0	0	0	1	0.62
Q9GZT9	P60842	EIF4A1	0|0|1	1	0.33	3	0|0|0	0	0	0	0	0	3.33	0.62
Q9GZT9	A6NM03	OR2AG2	0|0|1	1	0.33	3	0|0|1	0	0	0	0	0	1	0.62
Q9GZT9	Q9BTV7	CABLES2	0|0|1	1	0.33	3	0|0|0	0	0	0	0	0	3.33	0.62
Q9GZT9	Q7Z2W4	ZC3HAV1	0|0|1	1	0.33	3	0|0|0	0	0	0	0	0	3.33	0.62
Q9GZT9	P11586	MTHFD1	0|0|1	1	0.33	3	0|0|0	0	0	0	0	0	3.33	0.62
Q9GZT9	Q9H0D6	XRN2	0|0|1	1	0.33	3	0|0|0	0	0	0	0	0	3.33	0.62
Q9GZT9	P02452	COL1A1	0|0|1	1	0.33	3	0|1|2	0	0	0	0	0	0.33	0.62
Q9GZT9	P30291	WEE1	0|0|1	1	0.33	3	0|0|1	0	0	0	0	0	1	0.62
Q9GZT9	Q08378	GOLGA3	0|0|1	1	0.33	3	0|0|2	0	0	0	0	0	0.5	0.62
Q9GZT9	Q5T0F9	CC2D1B	0|0|1	1	0.33	3	0|1|0	0	0	0	0	0	1	0.62
Q9GZT9	Q5M775	SPECC1	0|0|1	1	0.33	3	0|0|0	0	0	0	0	0	3.33	0.62
Q9GZT9	Q8NEV4	MYO3A	0|0|1	1	0.33	3	0|0|0	0	0	0	0	0	3.33	0.62
Q9GZT9	Q02880	TOP2B	0|0|1	1	0.33	3	0|0|1	0	0	0	0	0	1	0.62
