# Supplementary material for: Betulinic Acid Hydroxamate is Neuroprotective and Induces Protein Phosphatase 2A-Dependent HIF-1α Stabilization and Post-transcriptional Dephosphorylation of Prolyl Hydrolase 2
Source: Neurotherapeutics. 2021 Aug 2;18(3):1849–61. doi: 10.1007/s13311-021-01089-4 (PMC8608974; doi:10.1007/s13311-021-01089-4)
Supplement: Supplementary file 13 — Supplementary file13 (XLSX 469 KB) [file 13311_2021_1089_MOESM13_ESM.xlsx]

## Sheet: Untreated
Bait	Prey	PreyGene	Spec	SpecSum	AvgSpec	NumReplicates	ctrlCounts	AvgP	MaxP	TopoAvgP	TopoMaxP	SaintScore	FoldChange	BFDR
Untreated	Q9GZT9	EGLN1	55|48|34	137	45.67	3	1|0|4	1	1	1	1	1	27.4	0
Untreated	Q06830	PRDX1	3|4|3	10	3.33	3	0|0|1	0.99	1	0.99	1	0.99	10	0
Untreated	P26373	RPL13	4|4|8	16	5.33	3	0|0|0	1	1	1	1	1	53.33	0
Untreated	P38646	HSPA9	16|16|12	44	14.67	3	1|0|0	1	1	1	1	1	44	0
Untreated	Q02878	RPL6	5|2|3	10	3.33	3	0|0|0	0.99	1	0.99	1	0.99	33.33	0
Untreated	P62424	RPL7A	6|3|3	12	4	3	0|0|1	0.99	1	0.99	1	0.99	12	0
Untreated	P50914	RPL14	3|3|2	8	2.67	3	0|0|0	0.99	1	0.99	1	0.99	26.67	0
Untreated	P19338	NCL	7|4|8	19	6.33	3	0|0|0	1	1	1	1	1	63.33	0
Untreated	P36578	RPL4	3|5|3	11	3.67	3	0|0|1	0.99	1	0.99	1	0.99	11	0
Untreated	P13639	EEF2	5|4|2	11	3.67	3	0|0|0	0.99	1	0.99	1	0.99	36.67	0
Untreated	P67809	YBX1	2|2|2	6	2	3	0|0|0	0.98	0.98	0.98	0.98	0.98	20	0.01
Untreated	P06748	NPM1	4|2|5	11	3.67	3	0|0|2	0.84	0.95	0.84	0.95	0.84	5.5	0.01
Untreated	P30050	RPL12	2|2|4	8	2.67	3	0|0|0	0.99	1	0.99	1	0.99	26.67	0.01
Untreated	P07437	TUBB	2|2|5	9	3	3	0|0|1	0.91	1	0.91	1	0.91	9	0.01
Untreated	P61313	RPL15	2|2|2	6	2	3	0|0|0	0.98	0.98	0.98	0.98	0.98	20	0.01
Untreated	P16402	HIST1H1D	2|3|4	9	3	3	0|0|2	0.79	0.91	0.79	0.91	0.79	4.5	0.02
Untreated	P62913	RPL11	3|4|4	11	3.67	3	1|0|2	0.79	0.86	0.79	0.86	0.79	3.67	0.04
Untreated	P61247	RPS3A	2|3|3	8	2.67	3	0|0|2	0.76	0.82	0.76	0.82	0.76	4	0.05
Untreated	P16403	HIST1H1C	3|3|5	11	3.67	3	0|0|3	0.76	0.89	0.76	0.89	0.76	3.67	0.06
Untreated	P10412	HIST1H1E	3|4|7	14	4.67	3	0|0|4	0.71	0.92	0.71	0.92	0.71	3.5	0.08
Untreated	P62753	RPS6	4|1|4	9	3	3	0|0|1	0.67	1	0.67	1	0.67	9	0.09
Untreated	P39023	RPL3	3|3|1	7	2.33	3	0|0|0	0.66	1	0.66	1	0.66	23.33	0.1
Untreated	P11142	HSPA8	1|2|5	8	2.67	3	0|0|0	0.66	1	0.66	1	0.66	26.67	0.11
Untreated	P46779	RPL28	3|1|2	6	2	3	0|0|0	0.66	1	0.66	1	0.66	20	0.12
Untreated	P62701	RPS4X	2|1|2	5	1.67	3	0|0|0	0.65	0.98	0.65	0.98	0.65	16.67	0.14
Untreated	P15880	RPS2	2|1|2	5	1.67	3	0|0|0	0.65	0.98	0.65	0.98	0.65	16.67	0.14
Untreated	P14618	PKM	2|2|1	5	1.67	3	0|0|0	0.65	0.98	0.65	0.98	0.65	16.67	0.14
Untreated	P52272	HNRNPM	1|5|13	19	6.33	3	0|0|2	0.65	1	0.65	1	0.65	9.5	0.17

## Sheet: BAH
Bait	Prey	PreyGene	Spec	SpecSum	AvgSpec	NumReplicates	ctrlCounts	AvgP	MaxP	TopoAvgP	TopoMaxP	SaintScore	FoldChange	BFDR
BAH	Q9GZT9	EGLN1	57|43|36	136	45.33	3	0|1|1	1	1	1	1	1	68	0
BAH	P67809	YBX1	2|3|3	8	2.67	3	0|0|0	0.99	1	0.99	1	0.99	26.67	0
BAH	P52272	HNRNPM	3|4|11	18	6	3	0|0|0	1	1	1	1	1	60	0
BAH	P26373	RPL13	6|4|8	18	6	3	0|0|0	1	1	1	1	1	60	0
BAH	P38646	HSPA9	13|13|11	37	12.33	3	0|1|1	1	1	1	1	1	18.5	0
BAH	P62913	RPL11	3|4|3	10	3.33	3	0|1|0	0.98	1	0.98	1	0.98	10	0
BAH	P06748	NPM1	3|3|5	11	3.67	3	0|0|0	1	1	1	1	1	36.67	0
BAH	P62424	RPL7A	5|4|2	11	3.67	3	0|0|0	0.99	1	0.99	1	0.99	36.67	0
BAH	P50914	RPL14	4|4|4	12	4	3	0|0|0	1	1	1	1	1	40	0
BAH	P62753	RPS6	4|3|3	10	3.33	3	0|1|0	0.98	1	0.98	1	0.98	10	0
BAH	P19338	NCL	6|6|9	21	7	3	0|0|0	1	1	1	1	1	70	0
BAH	Q02878	RPL6	2|2|3	7	2.33	3	0|1|0	0.87	0.98	0.87	0.98	0.87	7	0.01
BAH	P36578	RPL4	3|2|2	7	2.33	3	0|1|0	0.87	0.98	0.87	0.98	0.87	7	0.01
BAH	P62917	RPL8	3|2|2	7	2.33	3	0|0|0	0.98	1	0.98	1	0.98	23.33	0.01
BAH	P62750	RPL23A	2|2|2	6	2	3	0|0|1	0.81	0.81	0.81	0.81	0.81	6	0.02
BAH	Q93070	ART4	4|3|2	9	3	3	0|2|0	0.73	0.87	0.73	0.87	0.73	4.5	0.04
BAH	P16403	HIST1H1C	4|4|8	16	5.33	3	0|0|4	0.73	0.92	0.73	0.92	0.73	4	0.05
BAH	P61247	RPS3A	1|4|4	9	3	3	0|0|0	0.67	1	0.67	1	0.67	30	0.06
BAH	P13639	EEF2	4|4|1	9	3	3	0|0|0	0.67	1	0.67	1	0.67	30	0.06
BAH	P62701	RPS4X	3|1|3	7	2.33	3	0|0|0	0.66	1	0.66	1	0.66	23.33	0.09
BAH	P22061	PCMT1	1|3|3	7	2.33	3	0|0|0	0.66	1	0.66	1	0.66	23.33	0.09
BAH	P10412	HIST1H1E	4|3|9	16	5.33	3	0|0|4	0.66	0.94	0.66	0.94	0.66	4	0.11
BAH	P14618	PKM	2|2|2	6	2	3	0|0|2	0.57	0.57	0.57	0.57	0.57	3	0.2
